# Supplementary material for: In Vitro and In Vivo Antipsoriatic Efficacy of Protected and Unprotected Sugar–Zinc Phthalocyanine Conjugates
Source: Pharmaceutics. 2024 Jun 20;16(6):838. doi: 10.3390/pharmaceutics16060838 (PMC11207564; doi:10.3390/pharmaceutics16060838)
Supplement: Supplementary file 1 [file pharmaceutics-16-00838-s001.zip]

Archive with 1 entries (1 files):
- pharmaceutics-3013719-supplementary.pdf
